# Supplementary material for: A global multicohort study to map subcortical brain development and cognition in infancy and early childhood
Source: Nat Neurosci. 2023 Nov 23;27(1):176–86. doi: 10.1038/s41593-023-01501-6 (PMC10774128; doi:10.1038/s41593-023-01501-6)
Supplement: Supplementary file 3 — Supplementary Tables 1–22 as a workbook with multiple tabs. [file 41593_2023_1501_MOESM3_ESM.xlsx]

## Sheet: List of Tables
List of Tables
Supplementary Table 1	Sensitivity Analysis excluding covariate Low Income Family
Supplementary Table 2	Analysis of ICV corrected subcortical volumes
Supplementary Table 3	Supplementary analysis in volume trajectory excluding one twin/sibling from EBDS cohort
Supplementary Table 4	Results of replication analysis for ICV and subcortical volume
Supplementary Table 5	Effect of interaction of predictor variable with age on cognitive scores
Supplementary Table 6	Supplementary analysis in cognitive and motor development excluding one twin/sibling from EBDS cohort
Supplementary Table 7	Results of replication analysis for cognitive and motor development
Supplementary Table 8	Demographics for participants included in correlation analysis
Supplementary Table 9	Correlation analysis between brain volumes and cognitive scores in full-term born children
Supplementary Table 10	Supplementary analysis of correlation between brain volumes and cognitive scores in full-term born children excluding one twin/sibling from EBDS cohort
Supplementary Table 11	Replication analysis of correlation between brain volumes and cognitive scores in full-term born children
Supplementary Table 12	Correlation analysis between brain volumes and cognitive scores in preterm born children
Supplementary Table 13	Supplementary analysis of correlation between brain volumes and cognitive scores in preterm born children excluding one twin/sibling from EBDS cohort
Supplementary Table 14	Replication analysis of correlation between brain volumes and cognitive scores in preterm born children
Supplementary Table 15	Comparison of brain - cognition correlation coefficients between full-term and preterm groups
Supplementary Table 16	Causal Mediation Analysis
Supplementary Table 17	Distribution of maternal ethnicity in the cohorts
Supplementary Table 18	T1 Structural MRI Acquisition Parameters for each ORIGINs site
Supplementary Table 19	T2 Structural MRI Acquisition Parameters for each ORIGINs site
Supplementary Table 20	Summary of processing methods
Supplementary Table 21	Demographics for participants included in cognitive development analysis
Supplementary Table 22	Replication analysis omitting cohorts

## Sheet: Supplementary Table 1
Supplementary Table 1: Sensitivity Analysis excluding covariate Low Income Family
		ICV						Thalamus						Hippocampus						Amygdala						Caudate						Putamen						Globus Pallidum
		Estimate	Std.Error	DF	t-value	p-value		Estimate	Std.Error	DF	t-value	p-value		Estimate	Std.Error	DF	t-value	p-value		Estimate	Std.Error	DF	t-value	p-value		Estimate	Std.Error	DF	t-value	p-value		Estimate	Std.Error	DF	t-value	p-value		Estimate	Std.Error	DF	t-value	p-value
Reference	Intercept	405036	2461.3	1400	164.562	0	**	8873.04	39.0521	1485	227.21	0	**	2174.94	12.0622	1457	180.31	0	**	395.292	5.24203	1468	75.4082	0	**	3724.25	21.0827	1479	176.65	0	**	3336.88	48.688	814	68.5361	0	**	1160.08	16.1202	814	71.9645	0	**
	Asymptote	1278621	5438.13	1400	235.121	0	**	13034.2	69.4255	1485	187.744	0	**	5147.45	29.1164	1457	176.789	0	**	2064.93	12.0301	1468	171.648	0	**	6898.51	45.4742	1479	151.701	0	**	8486.38	51.0276	814	166.31	0	**	2114.49	14.8863	814	142.043	0	**
	Growth Rate	-5.65961	0.00705828	1400	-801.84	0	**	-6.61413	0.0219825	1485	-300.881	0	**	-6.02789	0.0109413	1457	-550.93	0	**	-5.60586	0.0118631	1468	-472.545	0	**	-6.2606	0.0158432	1479	-395.16	0	**	-6.02843	0.0132386	814	-455.368	0	**	-6.22189	0.0275553	814	-225.796	0	**
Male Sex	Intercept	18713.3	2601.48	1400	7.19331	1.02673e-12	**	418.325	40.9791	1485	10.2082	1.08085e-23	**	82.8373	12.8982	1457	6.42237	1.81166e-10	**	19.7221	5.26668	1468	3.74469	0.000187595	**	110.717	21.2246	1479	5.21646	2.08239e-07	**	250.202	48.4004	814	5.16942	2.95703e-07	**	44.2075	12.9975	814	3.40124	0.000703513	*
	Asymptote	113032	5994.28	1400	18.8566	7.43236e-71	**	981.716	69.6449	1485	14.096	1.92164e-42	**	385.705	31.1101	1457	12.3981	1.24519e-33	**	194.081	12.7867	1468	15.1784	1.91024e-48	**	336.198	48.7267	1479	6.89967	7.70429e-12	**	717.45	57.9363	814	12.3834	2.1649e-32	**	195.305	16.0395	814	12.1765	1.87345e-31	**
Preterm Birth	Intercept	-49563.3	3932.34	1400	-12.604	1.40069e-34	**	-290.713	65.6846	1485	-4.4259	1.03055e-05	**	-178.147	19.6196	1457	-9.08008	3.4318e-19	**	-108.93	8.61123	1468	-12.6497	6.90608e-35	**	-82.3722	33.6562	1479	-2.44746	0.0145024	*	-198.401	81.037	814	-2.44828	0.014564	*	-71.9196	21.3928	814	-3.36186	0.000810317	*
	Asymptote	13553.4	9472.63	1400	1.4308	0.152711		-201.522	106.632	1485	-1.88988	0.0589686		-113.835	46.3557	1457	-2.45568	0.0141779	*	-42.7253	19.1103	1468	-2.23571	0.0255204	*	-163.407	75.0993	1479	-2.17588	0.0297218	*	-118.634	88.0149	814	-1.34788	0.178072		-47.1046	23.1557	814	-2.03425	0.0422497	*
Low Birthweight	Intercept	-44041.1	4143.89	1400	-10.628	1.99616e-25	**	-281.288	67.8111	1485	-4.14811	3.54231e-05	**	-166.169	20.4616	1457	-8.12102	9.75245e-16	**	-72.08	8.90715	1468	-8.09237	1.21542e-15	**	-187.174	35.1289	1479	-5.32821	1.14535e-07	**	-368.947	84.3397	814	-4.37453	1.37501e-05	**	-94.3788	22.6589	814	-4.1652	3.44302e-05	**
	Asymptote	-21098.8	9979.55	1400	-2.11421	0.0346738	*	-22.5774	111.951	1485	-0.201673	0.8402		-77.1466	48.4816	1457	-1.59125	0.111769		-19.3639	20.0564	1468	-0.965472	0.334468		-134.427	79.1799	1479	-1.69775	0.0897663		-131.369	92.2958	814	-1.42334	0.15502		-63.7313	24.2132	814	-2.63209	0.00864684	*
Primary/Secondary Maternal Education	Intercept	-14094.4	2739.66	1400	-5.14456	3.06211e-07	**	-230.679	46.3003	1485	-4.98223	7.02164e-07	**	-48.6628	13.8538	1457	-3.51259	0.000457313	**	-2.65856	5.57985	1468	-0.476458	0.633819		-124.879	21.8789	1479	-5.70773	1.38117e-08	**	166.817	58.7418	814	2.83984	0.00462621	*	158.722	15.8424	814	10.0188	2.33442e-22	**
	Asymptote	-47846.7	7057.54	1400	-6.77951	1.77237e-11	**	-543.647	80.2191	1485	-6.77703	1.76369e-11	**	-223.082	35.2292	1457	-6.33228	3.21006e-10	**	-107.131	14.5574	1468	-7.35919	3.06753e-13	**	-414.905	56.0726	1479	-7.39941	2.28382e-13	**	-434.688	67.3924	814	-6.45011	1.91569e-10	**	-147.207	17.8901	814	-8.2284	7.49731e-16	**
Number of observations		3490						3606						3570						3585						3600						2507						2507
Number of Individuals		2075						2106						2098						2102						2106						1679						1679
p value <0.05 – “*”; <0.0007 – “**” [Bonferroni corrected p-value threshold for significant result]
Reference: Female, Full Term, Normal birthweight, Tertiary maternal education.
Two-tailed t-test.

## Sheet: Supplementary Table 2
Supplementary Table 2: Analysis of ICV corrected subcortical volumes
	Thalamus				Hippocampus				Amygdala				Caudate				Putamen				Globus Pallidum
	Estimate	Std.Error	t-value	p-value	Estimate	Std.Error	t-value	p-value	Estimate	Std.Error	t-value	p-value	Estimate	Std.Error	t-value	p-value	Estimate	Std.Error	t-value	p-value	Estimate	Std.Error	t-value	p-value
Reference	12.7979	0.200209	63.923		3.98	0.05202	76.512		1.527	0.01542	99.001		5.73	0.09251	61.943		6.45	0.05275	122.285		6.45	0.05275	122.285
Age	-0.0039328	0.0001072	-36.688		0.0002817	2.739e-05	10.285		0.000509	8.281e-06	61.46		-0.0005324	4.913e-05	-10.836		0.0004838	2.358e-05	20.518		0.0004838	2.358e-05	20.518
Male Sex	-0.32207	0.115184	-2.796	0.005*	-0.08911	0.02951	-3.02	0.0025*	-0.002711	0.008907	-0.304	0.760374	-0.2089	0.05283	-3.955	0.0001**	-0.07388	0.03325	-2.222	0.0258*	-0.07388	0.03325	-2.222	0.0258*
Preterm Birth	-0.282215	0.179523	-1.572	0.115267	-0.022	0.04611	-0.477	0.632549	-0.001829	0.01391	-0.132	0.895155	-0.05117	0.08252	-0.62	0.534386	0.03404	0.05536	0.615	0.537676	0.03404	0.05536	0.615	0.537676
Low Birthweight	-0.234508	0.184751	-1.269	0.203456	-0.0407	0.04739	-0.859	0.389469	0.02275	0.01432	1.588	0.111568	-0.1625	0.08476	-1.917	0.0548432	0.07627	0.05709	1.336	0.179778	0.07627	0.05709	1.336	0.179778
Primary/Secondary Maternal Education	-0.124135	0.159558	-0.778	0.435651	-0.02925	0.04079	-0.717	0.472454	-0.0002302	0.01234	-0.019	0.985085	-0.08849	0.07313	-1.21	0.225363	0.04445	0.04712	0.943	0.343531	0.04445	0.04712	0.943	0.343531
Low Family Income	-0.390591	0.147232	-2.653	0.0079*	-0.06141	0.03764	-1.632	0.102115	0.0216	0.01139	1.897	0.057405	-0.1474	0.06748	-2.184	0.0287*	0.00669	0.04257	0.157	0.875273	0.00669	0.04257	0.157	0.875273
Number of observations	3168				3135				3151				3162				2231				2231
Number of Individuals	1835				1825				1829				1835				1466				1466
p value derived using log-likelihood ratio test
p value <0.05 – “*”; <0.002 – “**” [Bonferroni corrected p value for significant result]
Reference: Female, Full Term, Normal birthweight, Tertiary maternal education, Medium/High Family income.
Two-tailed t-test.

## Sheet: Supplementary Table 3
Supplementary Table 3: Supplementary analysis in volume trajectory excluding one twin/sibling from EBDS cohort
		ICV						Thalamus						Hippocampus						Amygdala						Caudate						Putamen						Globus Pallidum
		Estimate	Std.Error	DF	t-value	p-value		Estimate	Std.Error	DF	t-value	p-value		Estimate	Std.Error	DF	t-value	p-value		Estimate	Std.Error	DF	t-value	p-value		Estimate	Std.Error	DF	t-value	p-value		Estimate	Std.Error	DF	t-value	p-value		Estimate	Std.Error	DF	t-value	p-value
Reference	Intercept	405486	2920.49	1040	138.842	0	**	8925.97	45.2587	1088	197.221	0	**	2201.03	14.6849	1068	149.884	0	**	400.945	6.20006	1079	64.6679	0	**	3703.15	24.3559	1082	152.043	0	**	4043.4	60.7567	615	66.5507	3.2471e-283	**	1074.21	18.5096	615	58.0351	1.13659e-251	**
	Asymptote	1276453	6667.92	1040	191.432	0	**	13209.3	87.7845	1088	150.474	0	**	5139.27	34.747	1068	147.906	0	**	2069.6	14.2721	1079	145.011	0	**	6922.94	57.528	1082	120.34	0	**	8703.15	64.8704	615	134.162	0	**	2100.2	17.1187	615	122.684	0	**
	Growth Rate	-5.64533	0.00835468	1040	-675.709	0	**	-6.61373	0.0263552	1088	-250.946	0	**	-6.01091	0.0135724	1068	-442.877	0	**	-5.58077	0.014417	1079	-387.095	0	**	-6.22941	0.0190007	1082	-327.853	0	**	-6.1943	0.0200979	615	-308.207	0	**	-6.05528	0.0282479	615	-214.362	0	**
Male Sex	Intercept	18799.7	2959.66	1040	6.35199	3.17194e-10	**	411.245	46.7143	1088	8.80341	5.13047e-18	**	83.6257	15.0856	1068	5.54343	3.73649e-08	**	20.4359	5.88559	1079	3.47219	0.000536675	**	111.09	23.6364	1082	4.69994	2.93765e-06	**	207.26	55.4829	615	3.73557	0.000204708	**	27.7942	14.7143	615	1.88892	0.0593723
	Asymptote	114093	7047.47	1040	16.1892	9.63238e-53	**	1028.75	82.5412	1088	12.4635	2.00353e-33	**	377.617	35.9662	1068	10.4992	1.31107e-24	**	195.918	14.6183	1079	13.4022	5.34342e-38	**	335.878	58.7734	1082	5.7148	1.41916e-08	**	677.644	69.1211	615	9.80373	3.51139e-21	**	186.839	18.0308	615	10.3622	2.67218e-23	**
Preterm Birth	Intercept	-48032	5013.61	1040	-9.58032	6.83616e-21	**	-347.578	84.4229	1088	-4.11711	4.12682e-05	**	-186.187	25.969	1068	-7.16961	1.40181e-12	**	-106.814	10.7484	1079	-9.93763	2.5114e-22	**	-93.4133	41.972	1082	-2.22561	0.0262458		-273.524	100.97	615	-2.70896	0.00693746	*	-66.1215	28.8515	615	-2.29178	0.0222552	*
	Asymptote	17223.2	12189.5	1040	1.41296	0.157967		-178.789	140.68	1088	-1.27089	0.204039		-127.856	60.4478	1068	-2.11515	0.0346484	*	-55.2045	24.6805	1079	-2.23677	0.0255051	*	-103.256	99.4845	1082	-1.03791	0.299544		20.8877	116.85	615	0.178757	0.858188		-28.8123	29.8706	615	-0.964573	0.335138
Low Birthweight	Intercept	-44571.3	5411.88	1040	-8.23584	5.31118e-16	**	-259.239	88.3366	1088	-2.93467	0.00340917	*	-172.281	27.5662	1068	-6.24973	5.93139e-10	**	-82.2802	11.2849	1079	-7.29114	5.93375e-13	**	-156.801	44.525	1082	-3.52163	0.000446773	**	-510.666	108.118	615	-4.72323	2.87819e-06	**	-102.323	32.1719	615	-3.1805	0.00154418	*
	Asymptote	-27731.7	12866	1040	-2.15542	0.0313578	*	-99.0621	147.957	1088	-0.669534	0.503297		-68.9269	63.9232	1068	-1.07828	0.281154		-13.1514	26.1968	1079	-0.502023	0.615754		-214.427	104.948	1082	-2.04317	0.0412776	*	-244.336	123.302	615	-1.9816	0.0479683	*	-65.9352	31.7312	615	-2.07793	0.0381301	*
Primary/Secondary Maternal Education	Intercept	-20367.7	3428.6	1040	-5.94053	3.87058e-09	**	-233.196	60.7874	1088	-3.83626	0.000132104	**	-2.59452	18.3926	1068	-0.141063	0.887846		9.05988	6.89427	1079	1.31412	0.189086		-130.701	25.8365	1082	-5.05879	4.95385e-07	**	1100.74	67.7449	615	16.2483	1.16972e-49	**	285.945	19.5413	615	14.6329	8.00752e-42	**
	Asymptote	-39760.5	9784.91	1040	-4.06345	5.19911e-05	**	-382.815	112.408	1088	-3.40559	0.000684312	*	-98.5535	50.3517	1068	-1.9573	0.0505721		-88.5356	20.7553	1079	-4.26568	2.16772e-05	**	-280.574	79.9909	1082	-3.50758	0.000470763	**	-222.88	98.0152	615	-2.27394	0.0233134	*	-127.537	25.2206	615	-5.05687	5.63202e-07	**
Low Income Family	Intercept	3689.62	3423.8	1040	1.07764	0.281446		-52.0694	58.5646	1088	-0.889094	0.374149		-72.5815	17.8929	1068	-4.05643	5.34529e-05	**	-16.69	6.86757	1079	-2.43027	0.0152499	*	18.4823	27.4377	1082	0.673607	0.500705		-390.853	63.4515	615	-6.15988	1.31577e-09	**	-45.4068	16.2024	615	-2.80247	0.00523108	*
	Asymptote	-13139	9194.5	1040	-1.429	0.153304		-417.367	105.387	1088	-3.96033	7.97142e-05	**	-135.511	46.4097	1068	-2.91989	0.00357509	*	-48.3232	18.9847	1079	-2.54538	0.0110543	*	-264.183	75.3518	1082	-3.506	0.000473536	**	-352.168	89.4677	615	-3.93626	9.22163e-05	**	-81.8547	23.0799	615	-3.54659	0.000419949	**
Number of observations		2741						2741						2741						2741						2741						1981						1981
Number of Individuals		1636						1636						1636						1636						1636						1286						1286
p value <0.05 “*” and <0.0007 “**” [Bonferroni threshold for p value for significance]
Reference: Female, Full Term, Normal birthweight , Tertiary maternal education, medium high-income family .
Two-tailed t-test.

## Sheet: Supplementary Table 4
Supplementary Table 4: Results of replication analysis for ICV and subcortical volume
		ICV				Thalamus				Hippocampus				Amygdala				Caudate				Putamen				Globus Pallidum
		Same sign in both folds	Same sign and significant in both folds	p value in main analysis		Same sign in both folds	Same sign and significant in both folds	p value in main analysis		Same sign in both folds	Same sign and significant in both folds	p value in main analysis		Same sign in both folds	Same sign and significant in both folds	p value in main analysis		Same sign in both folds	Same sign and significant in both folds	p value in main analysis		Same sign in both folds	Same sign and significant in both folds	p value in main analysis		Same sign in both folds	Same sign and significant in both folds	p value in main analysis
Male Sex	Intercept	1	0.994898	1.67527e-12	**	1	1	1.53691e-22	**	1	0.824273	2.29866e-09	**	1	0	0.000301265	**	1	0.5	2.27633e-07	**	1	0.341026	7.4493e-06	**	0.959596	0	0.00246652	*
	Asymptote	1	1	1.87503e-60	**	1	1	1.04543e-37	**	1	1	2.28415e-28	**	1	1	6.77184e-43	**	1	0.871212	1.48584e-09	**	1	1	2.34466e-27	**	1	1	4.88722e-27	**
Preterm Birth	Intercept	1	1	6.11579e-31	**	1	0	3.39442e-05	**	1	1	1.37853e-18	**	1	1	1.56947e-33	**	0.989011	0	0.017445	*	1	0	0.0130209	*	0.969697	0	0.00164363	*
	Asymptote	0.867347	0	0.0875891		0.87	0	0.0998884		0.938144	0	0.0507041		0.97	0	0.0352253	*	0.934066	0	0.0733516		0.59596	0	0.530228		0.818182	0	0.144531
Low Birthweight	Intercept	1	1	3.57258e-25	**	1	0	2.34993e-05	**	1	1	1.11504e-16	**	1	1	6.07204e-16	**	1	0.417676	2.97457e-07	**	1	0.234467	2.43863e-05	**	0.979798	0	7.05381e-05	**
	Asymptote	1	0	0.0118121		0.71	0	0.342242		0.917526	0	0.0777773		0.8	0	0.230847		0.945055	0	0.0766752		0.949495	0	0.075786		1	0	0.00474852	*
Primary/Secondary Maternal Education	Intercept	1	0.283847	4.33987e-07	**	1	0	0.000838028	*	0.14433	0	0.776888		0.71	0	0.264941		1	0.125054	1.06311e-06	**	1	0.591631	7.96485e-08	**	1	0.994949	1.41813e-29	**
	Asymptote	1	0.471629	3.87551e-07	**	1	0	0.000101199	**	0.989691	0	0.0173715		1	0.0625271	1.97232e-06	**	1	0	3.62561e-05	**	0.888889	0	0.00204291	*	1	0	3.88358e-05	**
Low Income Family	Intercept	0.755102	0	0.154106		0.91	0	0.0850278		1	0	0.000265386	**	0.98	0	0.0386935	*	0.32967	0	0.679581		1	0.344388	2.71024e-05	**	0.989899	0	0.000429693	**
	Asymptote	0.94898	0	0.0763126		1	0	3.01342e-05	**	1		9.39579e-05	**	0.96	0	0.00790699	*	1	0	0.00061181	**	1	0.0247585	1.59462e-05	**	1	0	3.90544e-05	**
Number of replications		98				100				97				100				91				99				99
p value <0.05 “*” and <0.0007 “**” [Bonferroni threshold for p value for significance]
Reference: Female, Full Term, Normal birthweight , Tertiary maternal education, medium high-income family .
Two-tailed t-test.

## Sheet: Supplementary Table 5
Supplementary Table 5: Effect of interaction of predictor variable with age on cognitive scores
	Gross Motor Score				Visual Reception Score				Fine Motor Score				Receptive Language Score				Expressive Language Score
	Estimate	Std.Error	t-value	p-value	Estimate	Std.Error	t-value	p-value	Estimate	Std.Error	t-value	p-value	Estimate	Std.Error	t-value	p-value	Estimate	Std.Error	t-value	p-value
Reference	7.137	0.2228	32.036		4.53991	0.244206	18.59		6.63957	0.190145	34.919		5.53025	0.247706	22.326		5.052	0.2433	20.763
Age	0.02747	0.0003522	77.993		0.0333115	0.0003832	86.937		0.0271397	0.0003029	89.613		0.0268702	0.0003503	76.713		0.02593	0.0003372	76.897
Male Sex	-0.1852	0.2555	-0.725	0.468593	0.305768	0.283755	1.078	0.28128	0.234489	0.221908	1.057	0.290786	0.17434	0.288546	0.604	0.545778	0.273	0.2826	0.966	0.334184
Preterm Birth	-0.6315	0.4886	-1.292	0.196585	1.07898	0.567049	1.903	0.0571695	0.130667	0.451093	0.29	0.772089	-4.1412	0.635883	-6.513	0.00000000008**	-2.348	0.6127	-3.832	0.0001**
Low Birthweight	0.219	0.5167	0.424	0.671674	0.486035	0.600414	0.809	0.41826	0.592928	0.477324	1.242	0.214274	0.324997	0.625288	0.52	0.603288	-0.1992	0.606	-0.329	0.742337
Primary/Secondary Maternal Education	0.9085	0.4885	1.86	0.0630712	2.38358	0.562741	4.236	0.00002**	0.744446	0.446918	1.666	0.0959708	0.406949	0.656054	0.62	0.535445	1.487	0.6315	2.355	0.0188*
Low Family Income	1.293	0.3669	3.524	0.000433371	1.34566	0.412887	3.259	0.00113182	0.812303	0.325173	2.498	0.0125*	-0.197121	0.43949	-0.449	0.653796	0.07619	0.4273	0.178	0.858479
Interaction with Age
Age: Male Sex	1.316e-05	0.0004454	0.03	0.976425	-0.0015648	0.0004881	-3.206	0.0014*	-0.00103	0.0003861	-2.668	0.0077*	-0.0010153	0.0004559	-2.227	0.026*	-0.001199	0.0004404	-2.722	0.0065*
Age: Preterm Birth	-0.0004846	0.0008164	-0.594	0.552885	-0.0034476	0.0009549	-3.61	0.0003**	-0.0018108	0.0007639	-2.37	0.0178*	0.0050511	0.0010472	4.824	0.000002**	0.001932	0.001001	1.93	0.0537926
Age: Low Birthweight	-0.0008316	0.0008681	-0.958	0.338126	-0.0018883	0.0010175	-1.856	0.0635842	-0.0019419	0.0008131	-2.388	0.017*	-0.0007654	0.0010069	-0.76	0.4472	1.958e-05	0.0009671	0.02	0.983848
Age: Primary/Secondary Maternal Education	-0.001291	0.0008256	-1.564	0.117915	-0.0055504	0.0009529	-5.825	0.000000007**	-0.0019014	0.0007618	-2.496	0.0127*	-0.0015562	0.0010998	-1.415	0.157662	-0.003156	0.001051	-3.001	0.0028*
Age: Low Family Income	-0.002435	0.0006291	-3.87	0.0001**	-0.003595	0.0007037	-5.109	0.0000004**	-0.0017127	0.0005607	-3.055	0.0023*	-0.0011057	0.000714	-1.548	0.121608	-0.001104	0.0006861	-1.609	0.10778
Number of observations	2384				2404				2410				2472				2477
Number of Individuals	1209				1203				1205				1222				1223
p value derived using log-likelihood ratio test
p value <0.05 – “*”; <0.001 – “**” [Bonferroni corrected p value for significant result]
Two-tailed t-test.

## Sheet: Supplementary Table 6
Supplementary Table 6: Supplementary analysis in cognitive and motor development excluding one twin/sibling from EBDS cohort
	Gross Motor Score					Visual Reception Score					Fine Motor Score					Receptive Language Score					Expressive Language Score
	Estimate	Std.Error	t-value	p-value		Estimate	Std.Error	t-value	p-value		Estimate	Std.Error	t-value	p-value		Estimate	Std.Error	t-value	p-value		Estimate	Std.Error	t-value	p-value
Reference	7.49293	0.18701	40.0669			5.87634	0.213361	27.5417			7.34413	0.159754	45.9713			5.95159	0.217578	27.3538			5.59251	0.215504	25.9508
Age	0.0268095	0.000248986	107.675			0.0309086	0.000283368	109.076			0.0259339	0.000216479	119.799			0.0262283	0.00024314	107.873			0.0251138	0.000234411	107.136
Male Sex	-0.203693	0.124689	-1.63361	0.102538		-0.475419	0.141499	-3.35988	0.000811647	**	-0.26025	0.102252	-2.54519	0.0112571	*	-0.326248	0.162917	-2.00254	0.0457983	*	-0.337501	0.165058	-2.04473	0.0410299	*
Preterm Birth	-0.748613	0.234329	-3.19472	0.00143192	**	-0.755611	0.269865	-2.79996	0.00518628	*	-0.877999	0.197604	-4.44322	9.66637e-06	**	-1.43669	0.312778	-4.59332	4.90784e-06	**	-1.13019	0.31454	-3.59314	0.000341231	**
Low Birthweight	-0.326901	0.252023	-1.29711	0.194913		-0.872361	0.291144	-2.99632	0.00279564	*	-0.477135	0.212589	-2.2444	0.024947	*	-0.00140568	0.333655	-0.00421298	0.996639		-0.274185	0.335838	-0.816419	0.414301
Primary/Secondary Maternal Education	0.122209	0.221104	0.55272	0.580479		-0.638854	0.254131	-2.51387	0.0120575	*	-0.316259	0.18632	-1.69739	0.0898101		-0.414749	0.294964	-1.4061	0.160202		-0.245158	0.296252	-0.82753	0.408187
Low Family Income	-0.0332392	0.1765	-0.188324	0.850654		-0.705624	0.200816	-3.51378	0.000454814	**	-0.167373	0.145735	-1.14848	0.250855		-0.964609	0.232006	-4.15769	3.42287e-05	**	-0.668514	0.234297	-2.85327	0.00438168	*
Number of observations	2216					2216					2216					2216					2216
Number of Individuals	1055					1055					1055					1055					1055
p value <0.05 – “*”; <0.002 – “**” [Bonferroni threshold for p value for significance]
Two-tailed t-test.

## Sheet: Supplementary Table 7
Supplementary Table 7: Results of replication analysis for cognitive and motor development
	Gross Motor Score				Visual Reception Score				Fine Motor Score				Receptive Language Score				Expressive Language Score
	Same sign in both folds	Same sign and significant in both folds	p value in main analysis		Same sign in both folds	Same sign and significant in both folds	p value in main analysis		Same sign in both folds	Same sign and significant in both folds	p value in main analysis		Same sign in both folds	Same sign and significant in both folds	p value in main analysis		Same sign in both folds	Same sign and significant in both folds	p value in main analysis
Age	1	1	<0.0001	**	1	1	<0.0001	**	1	1	<0.0001	**	1	1	<0.0001	**	1	1	<0.0001	**
Male Sex	0.81	0	0.109008		1	0	8.88917e-05	**	1	0	0.00185721	**	1	0	0.00800434	*	1	0	0.00852931	*
Preterm Birth	1	0	2.6814e-06	**	1	0	5.77085e-05	**	1	0.577201	2.58435e-08	**	1	0.601428	2.05108e-07	**	1	0.591667	5.1811e-07	**
Low Birthweight	0.86	0	0.202015		1	0	0.00543045	*	1	0	0.00212742	*	0.27	0	0.81434		0.35	0	0.502975
Primary/Secondary Maternal Education	0.58	0	0.425799		1	0	0.00081514	**	0.97	0	0.03789		0.97	0	0.0702464		0.73	0	0.29446
Low Family Income	0.11	0	0.962453		1	0	0.000962302	**	0.75	0	0.39791		1	0	0.000116233	**	0.99	0	0.0107831	*
Number of replications	100				100				100				100				100
p value <0.05 – “*”; <0.002 – “**” [Bonferroni threshold for p value for significance]
Two-tailed t-test.

## Sheet: Supplementary Table 8
Supplementary Table 8: Demographics for participants included in correlation analysis
Cohort	SAMPLE SIZE	SEX	GESTATIONAL AGE	BIRTH WEIGHT	MATERNAL EDUCATION	FAMILY INCOME
		Male/ Female	Preterm/ Full-term	Low / Normal	Primary-Secondary/ Tertiary	Low/ Medium-High
All	1029	531/498	269/760	230/799	198/831	308/721
%		51.6/48.4	26.1/73.9	22.4/77.6	19.2/80.8	29.9/70.1
BCP	147	71/76	1/146	1/146	1/146	11/136
%	14	48.3/51.7	0.7/99.3	0.7/99.3	0.7/99.3	7.5/92.5
BOSTON	92	51/41	3/89	5/87	3/89	6/86
%	9	55.4/44.6	3.3/96.7	5.4/94.6	3.3/96.7	6.5/93.5
IBIS	83	44/39	1/82	1/82	0/83	12/71
%	8	53/47	1.2/98.8	1.2/98.8	0/100	14.5/85.5
EBDS	707	365/342	264/443	223/484	194/513	279/428
%	69	51.6/48.4	37.3/62.7	31.5/68.5	27.4/72.6	39.5/60.5

## Sheet: Supplementary Table 9
Supplementary Table 9: Correlation analysis between brain volumes and cognitive scores in full-term born children
Cognitive Measure	Brain Structure	Number	r	z	lower CI	upper CI	t value	p value
Gross Motor Score	Thalamus	765	-0.05	-0.05	-0.12	0.02	-1.46	0.145
	Caudate	765	-0.02	-0.02	-0.09	0.05	-0.49	0.627
	Putamen	664	-0.09	-0.09	-0.17	-0.02	-2.45	0.015*
	Pallidum	664	-0.08	-0.08	-0.16	0	-2.09	0.037*
	Hippocampus	757	-0.11	-0.11	-0.18	-0.04	-3.02	0.003*
	Amygdala	762	-0.12	-0.12	-0.19	-0.05	-3.29	0.001**
	ICV	760	-0.16	-0.16	-0.23	-0.09	-4.37	0.00001**
Fine Motor Score	Thalamus	762	-0.04	-0.04	-0.11	0.03	-1.04	0.298
	Caudate	762	0.02	0.02	-0.05	0.09	0.47	0.636
	Putamen	661	0	0	-0.07	0.08	0.07	0.942
	Pallidum	661	0.03	0.03	-0.05	0.1	0.69	0.493
	Hippocampus	754	-0.01	-0.01	-0.09	0.06	-0.38	0.701
	Amygdala	759	-0.06	-0.06	-0.13	0.01	-1.57	0.117
	ICV	757	-0.14	-0.14	-0.2	-0.06	-3.75	0.0002**
Visual Reception Score	Thalamus	760	0.05	0.05	-0.02	0.12	1.5	0.135
	Caudate	760	0.12	0.12	0.05	0.19	3.21	0.001**
	Putamen	659	0.09	0.09	0.02	0.17	2.37	0.018*
	Pallidum	659	0.13	0.14	0.06	0.21	3.48	0.0005**
	Hippocampus	752	0.1	0.1	0.03	0.17	2.67	0.008*
	Amygdala	757	0.07	0.07	0	0.14	1.89	0.059
	ICV	755	-0.02	-0.02	-0.09	0.05	-0.63	0.527
Expressive Language Score	Thalamus	777	-0.01	-0.01	-0.08	0.06	-0.38	0.707
	Caudate	777	0.05	0.05	-0.02	0.12	1.44	0.151
	Putamen	676	0.03	0.03	-0.04	0.11	0.81	0.417
	Pallidum	676	0.08	0.08	0	0.15	2	0.046
	Hippocampus	769	0.03	0.03	-0.04	0.1	0.86	0.392
	Amygdala	774	0.02	0.02	-0.05	0.09	0.44	0.66
	ICV	772	-0.08	-0.08	-0.15	0	-2.1	0.036*
Receptive Language Score	Thalamus	776	0.05	0.05	-0.02	0.12	1.52	0.13
	Caudate	776	0.1	0.1	0.03	0.17	2.69	0.007*
	Putamen	675	0.07	0.07	-0.01	0.14	1.75	0.081
	Pallidum	675	0.11	0.11	0.04	0.19	2.92	0.004*
	Hippocampus	768	0.06	0.06	-0.01	0.14	1.8	0.072
	Amygdala	773	0.06	0.06	-0.02	0.13	1.53	0.126
	ICV	771	-0.03	-0.03	-0.1	0.04	-0.81	0.42
p value <0.05 “*” and <0.0015“**” [Bonferroni threshold for p value for significance]
Two-tailed t-test.

[truncated: 13 more sheets: Supplementary Table 10, Supplementary Table 11, Supplementary Table 12, Supplementary Table 13, Supplementary Table 14, Supplementary Table 15, Supplementary Table 16, Supplementary Table 17, Supplementary Table 18, Supplementary Table 19, Supplementary Table 20, Supplementary Table 21, Supplementary Table 22]
